# Supplementary material for: Cation-Selective Actuator–Sensor Response of Microcrystalline Cellulose Multi-Walled Carbon Nanotubes of Different Electrolytes Using Propylene Carbonate Solvent
Source: Polymers (Basel). 2024 Jan 26;16(3):339. doi: 10.3390/polym16030339 (PMC10857484; doi:10.3390/polym16030339)
Supplement: Supplementary file 1 [file polymers-16-00339-s001.zip]

Archive with 1 entries (1 files):
- polymers-2798424-supplementary.pdf
